# Supplementary material for: IL-33 Induces an Antiviral Signature in Mast Cells but Enhances Their Permissiveness for Human Rhinovirus Infection
Source: Viruses. 2022 Nov 1;14(11):2430. doi: 10.3390/v14112430 (PMC9699625; doi:10.3390/v14112430)
Supplement: Supplementary file 1 [file viruses-14-02430-s001.zip]

Archive with 1 entries (1 files):
- viruses-1968628-supplementary.pdf
